# Supplementary material for: Phylogenetic placement and microthrix pattern of Paranybelinia otobothrioides Dollfus, 1966 (Trypanorhyncha) from krill Nyctiphanes simplex Hansen, 1911
Source: Int J Parasitol Parasites Wildl. 2019 Aug 27;10:138–48. doi: 10.1016/j.ijppaw.2019.08.006 (PMC6732713; doi:10.1016/j.ijppaw.2019.08.006)
Supplement: Multimedia component 1 [file mmc1.xml]

<?xml version="1.0" encoding="UTF-8" standalone="no"?><data:data><datasets><author>jgomezgu@gmail.com</author><type>0</type><dataset><value>1</value><reason>No data was used for the research described in the article</reason><comments/></dataset></datasets></data:data>
